# Supplementary material for: Automated device for continuous stirring while sampling in liquid chromatography systems
Source: Commun Chem. 2020 Dec 3;3:180. doi: 10.1038/s42004-020-00427-5 (PMC9814086; doi:10.1038/s42004-020-00427-5)
Supplement: Supplementary file 4 — Supplementary Movie 2 [file 42004_2020_427_MOESM4_ESM.zip]

Archive with 24 entries (22 files):
- 1000 rpm/
- 1000 rpm/A4_1000.mp4.avi
- 1000 rpm/A5_1000.mp4.avi
- 1000 rpm/c2_1000.mp4.avi
- 1000 rpm/C7_1000.mp4.avi
- 1000 rpm/D2_1000.mp4.avi
- 1000 rpm/D7_1000.mp4.avi
- 1000 rpm/E2_1000.mp4.avi
- 1000 rpm/F2_1000.mp4.avi
- 1000 rpm/F4_1000.mp4.avi
- 1000 rpm/F5_1000.mp4.avi
- 1000 rpm/Information.txt
- 200 rpm/
- 200 rpm/A4_200.mp4.avi
- 200 rpm/A5_200.mp4.avi
- 200 rpm/C2_200.mp4.avi
- 200 rpm/C7_200.mp4.avi
- 200 rpm/D2_200.mp4.avi
- 200 rpm/D7_200.mp4.avi
- 200 rpm/E2_200.mp4.avi
- 200 rpm/F2_200.mp4.avi
- 200 rpm/F4_200.mp4.avi
- 200 rpm/F5_200.mp4.avi
- 200 rpm/Information.txt
