# Supplementary material for: Automated device for continuous stirring while sampling in liquid chromatography systems
Source: Commun Chem. 2020 Dec 3;3:180. doi: 10.1038/s42004-020-00427-5 (PMC9814086; doi:10.1038/s42004-020-00427-5)
Supplement: Supplementary file 4 — Supplementary Movie 2 [file 42004_2020_427_MOESM4_ESM.zip › 1000 rpm/Information.txt]

Automated device for continuous stirring while sampling in liquid chromatography systems
Omer Markovitch*, Jim Ottelé, Obe Veldman and Sijbren Otto
* omermar@gmail.com

NOTE: Videos were taken at 120 frames per second, and are given here are at 30 frames per second.
