# Supplementary material for: Automated device for continuous stirring while sampling in liquid chromatography systems
Source: Commun Chem. 2020 Dec 3;3:180. doi: 10.1038/s42004-020-00427-5 (PMC9814086; doi:10.1038/s42004-020-00427-5)
Supplement: Supplementary file 5 — Supplementary Data 1 [file 42004_2020_427_MOESM5_ESM.zip › HexamerData.xlsx]

## Sheet: stirred1000
Minute	6mer		Minute	6mer		Minute	6mer	Tot. UPLC peaks		Minute	6mer	Tot. UPLC peaks		Automated device for continuous stirring while sampling in liquid chromatography systems
0	0		0	0		0	0	17516795		0	0	18489988
88.95	0		88.95	0		89.1167	0	17439616		89.0167	0	18574531
177.917	0		177.9	0		178.017	0	17667794		177.933	0	18658231
266.883	0		266.95	0		267.033	0	17689154		266.967	0	18640239
355.95	0		356.033	0		355.983	0	17822531		355.983	0	18806652
444.95	0		445.017	0		445	0	17952831		444.917	0	18960341
534	0.85		534.017	0		534.017	0	17918673		533.933	0.75	18982055
623.017	0.74		623.017	0		622.967	0	17911335		622.967	0.63	18421511
711.933	1.05		711.933	0		711.983	0	17352659		711.917	0.71	18382114
800.917	1.16		800.9	0.88		800.933	0.73	17311976		800.85	1.02	18901066
889.817	1.41		889.833	1.24		889.95	0.84	17283575		889.883	1.12	18943950
978.733	1.93		978.75	1.4		978.833	0.95	17831518		978.75	1.22	18936794
1067.65	2.75		1067.73	1.75		1067.78	1.39	17895430		1067.72	1.47	18907088
1156.63	4		1156.63	2.63		1156.73	1.98	17873844		1156.65	2.04	18930650
1245.55	5.54		1245.55	3.93		1366.92	3.12	17696878		1366.92	4.46	18580073
1334.45	7.18		1334.47	5.67		1455.98	7.91	18062185		1455.92	5.61	18754121
1423.43	9.01		1423.43	7.68		1544.93	9.62	18108689		1544.93	6.84	18839472
1512.33	10.8		1512.32	9.64		1633.97	11.99	18223709		1633.88	8.13	18985026
1601.23	12.6		1601.23	11.66		1722.92	14.63	18292699		1722.92	9.49	18799810
1690.12	14.35		1690.2	13.51		1811.93	17.48	18584487		1811.87	10.95	18804714
1779.1	16.07		1779.18	15.42		1900.98	20.92	18276003		1900.9	12.43	18751591
1868.1	17.62		1868.1	17.38		1989.93	22.26	18363098		1989.87	13.61	18778553
1957.02	19.36		1957	19.38		2078.98	24.16	18308679		2078.98	14.89	18781247
2045.9	20.85		2045.9	21.49		2168.1	26.08	18392874		2168.03	16.31	18742877
2134.82	22.46		2134.8	23.76		2257.05	27.99	18355712		2256.98	17.3	18715384
2223.72	24.2		2223.72	26.02		2346.02	29.44	18490123		2345.93	18.94	18738780
2312.62	25.66		2312.68	28.38		2434.98	30.86	18554449		2434.9	20.51	18759161
2401.6	27.13		2401.58	30.74		2523.95	33.32	18483573		2523.87	21.88	18802966
2490.5	28.56		2490.48	32.95		2734.03	34.79	18208253		2734.03	26.07	18961964
2579.4	29.81		2579.37	34.76		2823.03	38.5	18347851		2822.93	27.21	18816369
2668.28	31.5		2668.28	36.58		2911.97	39.51	18576024		2911.88	28.84	18905373
2774.43	32.98		2774.42	38.61		3000.93	41.05	18469648		3000.85	30.69	18883349
2863.4	34.07		2863.38	39.98		3089.88	42.65	18486706		3089.8	32.45	19111628
2952.37	35.99		2952.33	41.85		3178.83	44.45	18463062		3178.85	33.55	19042796
3041.28	38.08		3041.35	43.19		3267.88	45.59	18487220		3267.82	35.43	18933806
3130.3	39.42		3130.32	44.99		3356.85	46.73	18482230		3356.78	36.12	18899492
3340.3	43.63		3340.37	48.17		3445.83	48.35	18354675		3445.83	38.32	18952027
3429.22	45.39		3429.22	49.83		3534.87	49.67	18442468		3534.87	39.62	18974824
3518.15	46.07		3518.13	51.35		3623.92	51.07	18352068		3623.83	40.99	18943767
3607.18	47.67		3607.25	52.78		3712.87	52.37	18373927		3712.8	42.42	18867246
3696.13	49.71		3696.13	53.81		3801.83	53.44	18302227		3801.77	43.51	19105184
3785.12	52.46		3785.12	55.09		3890.8	57.14	18550546		3890.73	44.97	19045722
3874	55.04		3874.08	56.28		4100.78	58.29	18267887		4100.7	47.22	18991485
3962.98	57.47		3962.98	57.57		4189.75	60.58	18565037		4189.67	48.44	18919013
4122.78	61.97		4086.97	58.39		4278.78	61.14	18471329		4278.7	50.03	19167305
4211.68	64.57		4175.85	59.75		4367.75	62.37	18488647		4367.68	51.35	19179857
4300.73	66.86		4264.83	60.6		4456.72	63.44	18557449		4456.65	54.64	19292371
4389.7	68.95		4353.88	61.63		4545.63	64.13	18634208		4545.57	55.93	19075126
4478.75	70.78		4442.93	62.92		4634.63	65.16	18405499		4634.57	56.67	19070787
4777.87	77.88		4742.03	68.41		4723.62	66.24	18519851		4723.52	57.75	18927654
4866.78	76.76		4830.95	67.18		4812.58	66.83	18516630		4812.52	58.58	19062151
4955.7	79.12		4919.87	67.48		4901.5	67.63	17653097		4901.43	59.6	19053159
5044.6	79.95		5008.78	68.79		4990.5	70.9	18336611		4990.43	60.41	18991006
5133.5	80.27		5097.67	69.78		5079.4	69.06	17554790		5079.32	61.15	18951358
5222.42	81.12		5186.58	72.08		5168.3	72.18	17497755		5168.23	62.17	19050576
5311.32	81.47		5275.5	70.25		5257.23	72.78	17704734		5257.17	62.94	19066746
5400.22	82.36		5364.38	71.17		5467.5	73.82	18265348		5467.42	64.71	18944413
5489.13	82.06		5453.3	73.82		5556.47	72.82	18337858		5556.47	65.31	18830998
5578.12	82.62		5542.28	76.79		5645.52	72.84	18368505		5645.42	66.31	18991738
5788.03	84.32		5752.2	75.71		5734.47	73.66	17555076		5734.4	67.29	18920757
5876.85	84.18		5841.02	76.13		5823.4	76.92	18387489		5823.33	67.8	18911688
5965.83	84.37		5929.92	77.12		5912.32	75.03	17546128		5912.25	68.53	18767186
6054.75	84.46		6018.92	76.86		6001.32	78.03	17612328		6001.23	69.11	18920820
6143.57	84.27		6107.73	77.56		6090.3	78.6	17500041		6090.23	69.61	18668506
6232.48	84.29		6196.65	80.41		6179.22	78.98	17443413		6179.15	72.87	17821513
						6268.13	79.24	17423512		6268.07	73.46	17858171
						6357.1	79.66	17302156		6357.03	73.89	17732765
						6446.02	80.17	17359202		6445.95	71.76	18713984
						6535.02	80.8	17274141		6534.93	72.22	18638852
						6624	81.05	17379733		6623.92	75.82	17733156
						6834.03	81.6	17445197		6833.95	74.72	18685080
						6922.97	83.18	17595267		6922.88	74.95	18592986
						7011.92	83.01	17679284		7011.83	75.74	18723877
						7100.87	83.46	17617127		7100.8	79.03	17915826
						7189.82	83.55	17719043		7189.82	76.77	18803480
						7278.85	84.05	17599647		7278.78	77.46	18575702
						7367.82	83.95	17653204		7367.75	80.6	17977018
						7456.78	84.31	17436373		7456.72	80.69	17708966
						7545.75	84.49	17389291		7545.67	78.67	18466296
						7634.7	84.62	17239968		7634.63	81.54	17650407
						7723.58	84.94	17323075		7723.5	81.98	17610469
						7812.55	84.96	17421099		7812.47	82.19	17797983
						7901.43	85.23	17506316		7901.37	82.5	17825832
						7990.35	85.25	17687381		7990.28	82.76	18032423
						8200.4	86.39	17434898		8200.33	84.36	17786472
						8289.38	86.19	17641795		8289.33	84.25	17866344
						8378.38	86.3	17689289		8378.32	84.3	17768495
						8467.37	86.28	17543534		8467.32	84.49	17797801
						8556.37	86.57	17589740		8556.3	84.61	17771718
						8645.35	86.56	17518414		8645.28	84.82	17784850
						8734.33	86.36	17468509		8734.27	84.94	17730063
						8823.32	86.61	17574006		8823.25	84.97	17698429

## Sheet: unstirred
Minute	6mer		Minute	6mer		Minute	6mer		Minute	6mer		Automated device for continuous stirring while sampling in liquid chromatography systems
0	0		0	0		0	0		0	0
88.8667	0		88.9667	0		89.0167	0		89.0333	0
177.817	0		177.917	0		177.95	0		178.033	0
266.883	0		266.983	0		266.967	0		266.983	0
355.967	0		355.967	0		355.983	0		355.983	0
445.033	0		445.033	0		444.917	0		444.933	0
534.017	0		534.033	0		533.933	0		533.967	0
622.933	0.89		622.95	0		622.967	0.79		622.983	0
711.85	0.96		711.933	0		711.917	0.66		711.917	0
800.833	0.82		800.85	0.77		800.933	0.95		800.95	0.73
889.75	1.14		889.767	0.84		889.883	0.79		889.917	1.03
978.667	1.22		978.667	1.16		978.767	1.09		978.783	1.11
1067.65	1.32		1067.67	1.25		1067.7	1.17		1067.73	1.19
1156.55	1.39		1156.57	1.33		1156.73	1.26		1156.77	1.26
1245.47	1.48		1245.48	1.41		1366.9	1.4		1366.98	1.44
1334.45	1.57		1334.47	1.48		1455.92	1.46		1455.93	1.52
1423.35	1.61		1423.37	1.57		1544.95	1.53		1544.97	1.61
1512.25	1.68		1512.27	1.62		1633.88	1.58		1633.9	1.62
1601.15	1.74		1601.15	1.7		1722.9	1.64		1722.93	1.68
1690.13	1.8		1690.15	1.76		1811.87	1.7		1811.98	1.71
1779.12	1.85		1779.13	1.83		1900.92	1.75		1900.93	1.75
1868.02	1.91		1868.05	1.87		1989.87	1.82		1989.97	1.82
1956.92	1.97		1956.93	1.93		2079.07	1.82		2079.08	1.85
2045.83	2.02		2045.85	2		2168.02	1.91		2168.05	1.92
2134.73	2.08		2134.75	2.07		2256.98	1.98		2257.02	2
2223.63	2.16		2223.65	2.13		2345.95	2.04		2345.97	2.05
2312.62	2.23		2312.62	2.24		2434.92	2.12		2434.93	2.11
2401.52	2.29		2401.53	2.32		2523.87	2.19		2523.9	2.2
2490.42	2.35		2490.42	2.41		2734.02	2.42		2734.03	2.34
2579.32	2.44		2579.32	2.5		2822.93	2.48		2822.97	2.5
2668.2	2.55		2668.22	2.6		2911.88	2.58		2911.92	2.54
2774.43	2.66		2774.43	2.7		3000.87	2.69		3000.87	2.66
2863.4	2.73		2863.4	2.82		3089.8	2.79		3089.83	2.72
2952.25	2.95		2952.33	2.9		3178.87	2.9		3178.88	2.81
3041.27	3.05		3041.35	3.06		3267.82	3.12		3267.85	2.9
3130.23	3.44		3130.23	3.24		3356.8	3.16		3356.8	2.98
3340.27	3.71		3340.28	3.51		3445.83	3.36		3445.85	3.18
3429.13	4.07		3429.2	3.67		3534.88	3.51		3534.9	3.28
3518.07	4.24		3518.13	3.82		3623.83	3.63		3623.87	3.38
3607.17	4.58		3607.18	4.08		3712.8	3.89		3712.82	3.57
3696.07	5.03		3696.15	4.36		3801.77	4.04		3801.8	3.8
3785.03	5.24		3785.05	5		3890.75	4.16		3890.78	4.17
3874	5.37		3874.02	4.72		4100.72	4.65		4100.73	4.36
3962.9	5.65		3962.92	5.03		4189.75	4.72		4189.77	4.45
4051.07	6.19		4015.25	5.12		4278.72	5.11		4278.75	4.57
4139.88	6.25		4104.08	5.32		4367.68	5.15		4367.72	4.75
4228.93	6.51		4193.03	5.63		4456.67	5.29		4456.7	4.89
4317.9	7.16		4282.1	5.73		4545.65	5.29		4545.68	4.98
4406.95	8.04		4371.07	6.76		4634.57	5.49		4634.58	5.18
4706.15	9.37		4670.35	8.58		4723.53	5.67		4723.57	5.35
4795.05	9.92		4759.23	9.25		4812.53	5.91		4812.57	5.62
4883.97	11.08		4848.15	9.8		4901.45	6.14		4901.48	5.65
4972.88	11.46		4937.07	10.12		4990.45	6.28		4990.45	5.87
5061.77	11.64		5025.98	10.55		5079.33	6.42		5079.37	6.25
5150.68	12.21		5114.87	11.07		5168.25	6.78		5168.28	6.33
5239.6	12.14		5203.78	11.75		5257.18	6.98		5257.2	6.41
5328.5	12.17		5292.68	12.38		5467.43	7.63		5467.45	6.91
5417.4	12.39		5381.58	12.98		5556.47	7.84		5556.48	6.95
5506.3	12.86		5470.5	13.07		5645.43	8.07		5645.47	7.15
5716.3	14.09		5680.48	15.03		5734.42	8.39		5734.47	7.32
5805.12	14		5769.32	14.53		5823.35	9.06		5823.37	7.52
5894.03	14.24		5858.22	15.14		5912.23	9.06		5912.27	7.72
5983.02	14.45		5947.2	16.01		6001.25	9.29		6001.28	7.73
6071.83	14.48		6036.03	16.43		6090.25	9.44		6090.28	7.89
6160.75	14.75		6124.93	18.06		6179.17	9.41		6179.2	8.04
						6268.05	9.59		6268.08	8.27
						6357.05	10.04		6357.08	8.47
						6445.97	10.09		6446.07	8.72
						6534.95	10.42		6534.97	8.85
						6623.93	10.75		6623.97	9.35
						6833.93	11.47		6833.97	10.01
						6922.88	11.81		6922.9	10.44
						7011.85	11.92		7011.87	10.91
						7100.8	12.19		7100.8	11.42
						7189.82	12.78		7189.85	11.63
						7278.78	12.62		7278.82	11.92
						7367.75	13.1		7367.78	12.52
						7456.73	13.24		7456.73	12.23
						7545.67	13.42		7545.7	12.67
						7634.63	13.61		7634.65	12.86
						7723.5	13.86		7723.52	12.86
						7812.47	14.18		7812.5	13.04
						7901.38	15.28		7901.42	13.47
						7990.32	16.26		7990.35	13.85
						8200.37	18.58		8200.42	16
						8289.37	18.57		8289.4	15.9
						8378.33	19.11		8378.4	16.42
						8467.35	19.82		8467.38	17.09
						8556.33	19.77		8556.38	17.52
						8645.32	20.5		8645.35	18.59
						8734.3	21.69		8734.33	19.75
						8823.28	21.73		8823.33	20.71

## Sheet: PreOx
1000rpm	Minute	6mer		Minute	6mer		Minute	6mer		Minute	6mer		Automated device for continuous stirring while sampling in liquid chromatography systems
1000rpm	0	5.54		0	5.47		0	5.44		0	5.41
1000rpm	89.1333	5.46		89.15	5.59		89.15	6.16		89.1667	5.89
1000rpm	178.3	6.73		178.317	7.98		178.25	11.74		178.25	8.56
1000rpm	267.317	12		267.333	14.84		267.333	25.69		267.267	15.63
1000rpm	356.317	25.76		356.317	29.8		356.333	43.76		356.35	32.14
1000rpm	445.383	45.97		445.4	48.73		445.417	50.29		445.333	50.81
1000rpm	534.483	51.74		534.483	50.97		534.483	51.52		534.5	52.51
1000rpm	623.567	53.12		623.567	52.6		623.5	53.08		623.517	53.77
1000rpm	833.917	59.21		833.917	58.24		833.917	57.43		833.933	58.02
1000rpm	922.95	58.1		922.967	58.05		922.967	58.25		922.967	59.27
1000rpm	1012.08	58.99		1012.08	58.66		1012.08	60.18		1012.1	59.91
1000rpm	1101.22	59.98		1101.22	59.74		1101.23	60.51		1101.22	60.93
1000rpm	1190.33	61.18		1190.33	60.94		1190.33	61.51		1190.27	62.89
1000rpm	1279.38	62.07		1279.37	61.65		1279.35	62.42		1279.35	63.17
1000rpm	1368.43	63.27		1368.42	62.67		1368.42	63.31		1368.4	63.7
1000rpm	1457.5	64.02		1457.48	64.28		1457.47	64.29		1457.45	64.79
1000rpm	1667.55	71.52		1667.55	71.34		1667.55	71.64		1667.47	72.04
200rpm	Minute	6mer		Minute	6mer		Minute	6mer		Minute	6mer
200rpm	0	2.29		0	2.38		0	2.43		0	2.5
200rpm	88.9667	2.47		88.95	2.49		88.9333	2.5		88.95	2.52
200rpm	178	2.47		177.983	2.49		177.983	6.69		178.083	6.49
200rpm	267.117	8.31		267.117	5.77		267.033	9.87		267.05	9.35
200rpm	356.1	13.77		356.1	8.76		356.017	15.16		356.1	14.47
200rpm	445.067	22.84		445.05	12.98		445.067	24.94		445.133	23.1
200rpm	534.2	34.69		534.1	20.44		534.083	35.63		534.183	34.16
200rpm	623.133	41.43		623.117	30.03		623.05	41.55		623.133	40.9
200rpm	833.233	51.2		833.2	43.62		833.2	46.38		833.283	45.66
200rpm	922.317	47.95		922.3	46.34		922.3	47.97		922.383	47.82
200rpm	1011.33	49.59		1011.32	47.86		1011.32	49.89		1011.4	49.7
200rpm	1100.37	51.6		1100.35	50.25		1100.35	52.73		1100.43	51.52
200rpm	1189.48	53.8		1189.47	52.39		1189.48	58.51		1189.53	57.87
200rpm	1278.6	61.15		1278.58	59.12		1278.57	60.17		1278.65	59.62
200rpm	1367.68	62.04		1367.68	60.46		1367.68	61.99		1367.77	59.77
200rpm	1456.82	63.68		1456.78	62.34		1456.8	63.75		1456.88	62.04
200rpm	1666.95	72.95		1666.93	68.34		1666.93	69.26		1667.02	66.21
