# Supplementary material for: Automated device for continuous stirring while sampling in liquid chromatography systems
Source: Commun Chem. 2020 Dec 3;3:180. doi: 10.1038/s42004-020-00427-5 (PMC9814086; doi:10.1038/s42004-020-00427-5)
Supplement: Supplementary file 6 — Supplementary Data 2 [file 42004_2020_427_MOESM6_ESM.zip]

Archive with 10 entries (10 files):
- STL electronics/bezel.stl
- STL electronics/control.stl
- STL electronics/covercontrol.stl
- STL electronics/display.stl
- STL electronics/knob.stl
- STL sampleholder/coverdisc.stl
- STL sampleholder/covermotor.stl
- STL sampleholder/disc.stl
- STL sampleholder/sensor.stl
- STL sampleholder/holder.stl
