# Supplementary material for: Automated device for continuous stirring while sampling in liquid chromatography systems
Source: Commun Chem. 2020 Dec 3;3:180. doi: 10.1038/s42004-020-00427-5 (PMC9814086; doi:10.1038/s42004-020-00427-5)
Supplement: Supplementary file 7 — Supplementary Data 3 [file 42004_2020_427_MOESM7_ESM.zip]

Archive with 1 entries (1 files):
- Firmware-Arduino-v9.ino
